# Supplementary material for: A chromosome-level genome assembly of Prosopocoilus inquinatus Westwood, 1848 (Coleoptera: Lucanidae)
Source: Sci Data. 2024 Jul 20;11:808. doi: 10.1038/s41597-024-03647-9 (PMC11271282; doi:10.1038/s41597-024-03647-9)
Supplement: Supplementary file 1 — S Table Repeat annotation in the Prosopocoilus inquinatus genome. [file 41597_2024_3647_MOESM1_ESM.xlsx]

## Sheet: Sheet1
S Table. Repeat annotation in the Prosopocoilus inquinatus genome.
Class	Copies	Length (bp)	Percentage of the genome
DNA	4586	1094648	0.0017
Merlin	1517	298134	0.0005
Academ-2	4	389	0
Academ-H	2	93	0
CMC	3	90	0
CMC-Chapaev	196	43947	0.0001
CMC-Chapaev-3	3029	683537	0.0011
CMC-EnSpm	1539	140883	0.0002
CMC-Mirage	2	82	0
CMC-Transib	4376	1039966	0.0016
Crypton	23	942	0
Crypton-A	16	850	0
Crypton-C	7	376	0
Crypton-F	7	370	0
Crypton-H	42	1916	0
Crypton-I	1974	255458	0.0004
Crypton-R	1	51	0
Crypton-S	18	1239	0
Crypton-V	75	5023	0
Crypton-X	3	118	0
Dada	53	2593	0
Ginger-1	71	4972	0
Ginger-2	810	297147	0.0005
IS3EU	74	8590	0
Kolobok	8	484	0
Kolobok-E	526	183182	0.0003
Kolobok-H	2	111	0
Kolobok-Hydra	54	3406	0
Kolobok-T2	115	5894	0
MULE	2	124	0
MULE-F	7	482	0
MULE-MuDR	3954	1523082	0.0023
MULE-NOF	336	80173	0.0001
MULE-Ricksha	2	132	0
Maverick	9197	7339885	0.0113
Maverick-Mavirus	6	374	0
Merlin	45	4608	0
Novosib	7	350	0
P	19680	3203618	0.0049
P-Fungi	6	353	0
PIF-HarbS	5	248	0
PIF-Harbinger	8906	1081933	0.0017
PIF-ISL2EU	426	35929	0.0001
PIF-Spy	72	3484	0
PiggyBac	1251	747130	0.0011
PiggyBac-A	1	64	0
PiggyBac-X	19	959	0
Sola-1	474	124419	0.0002
Sola-2	358	80720	0.0001
Sola-3	70	9718	0
TcMar	459	108077	0.0002
TcMar-Ant1	5	328	0
TcMar-Cweed	5	176	0
TcMar-Fot1	666	324858	0.0005
TcMar-Gizmo	2	125	0
TcMar-IS885	3	207	0
TcMar-ISRm11	913	275706	0.0004
TcMar-Mariner	9111	5715088	0.0088
TcMar-Pogo	1191	351544	0.0005
TcMar-Sagan	11	659	0
TcMar-Stowaway	36	2873	0
TcMar-Tc1	39221	12249248	0.0189
TcMar-Tc2	34	1896	0
TcMar-Tc4	79	4729	0
TcMar-Tigger	757	157388	0.0002
TcMar-m44	926	666400	0.001
Zator	24	1208	0
Zisupton	3482	530707	0.0008
hAT	2580	367142	0.0006
hAT-Ac	7421	1170908	0.0018
hAT-Blackjack	9246	1443986	0.0022
hAT-Charlie	11145	1517441	0.0023
hAT-Pegasus	7	299	0
hAT-Restless	1	46	0
hAT-Tag1	1091	164953	0.0003
hAT-Tip100	9421	1476075	0.0023
hAT-hAT19	3175	2531877	0.0039
hAT-hAT5	685	43640	0.0001
hAT-hAT6	2	52	0
hAT-hATm	1033	117294	0.0002
hAT-hATw	9	436	0
hAT-hATx	631	88238	0.0001
hAT-hobo	24	1368	0
LINE	750	204688	0.0003
CR1	5779	2194415	0.0034
CR1-Zenon	300	21848	0
CRE	33	2105	0
CRE-Ambal	10	338	0
CRE-Odin	19	1003	0
Deceiver	3	204	0
Dong-R4	31	2948	0
Dualen	3	160	0
Genie	1	60	0
I	884	231968	0.0004
I-Jockey	914	199891	0.0003
L1	4303	530295	0.0008
L1-DRE	13	726	0
L1-Tx1	318	45615	0.0001
L1-Zorro	2	92	0
L2	21955	9037944	0.0139
Penelope	17431	6243504	0.0096
Proto1	6	253	0
Proto2	22	1043	0
R1	2072	1235458	0.0019
R1-LOA	541	193584	0.0003
R2	565	576423	0.0009
R2-Hero	11	693	0
R2-NeSL	46	2794	0
RTE	32	2748	0
RTE-BovB	3200	1246876	0.0019
RTE-ORTE	6	269	0
RTE-RTE	1524	215551	0.0003
RTE-X	244	76686	0.0001
Rex-Babar	57	2544	0
Tad1	66	3266	0
LTR	153	49674	0.0001
Caulimovirus	158	8503	0
Copia	15320	5986401	0.0092
DIRS	110	5723	0
DIRS-Q	3	158	0
ERV-Foamy	6	329	0
ERV-Lenti	2	116	0
ERV1	1531	196501	0.0003
ERV4	23	1390	0
ERVK	307	16054	0
ERVL	45	2099	0
ERVL-MaLR	12	577	0
Gypsy	72886	31116309	0.0479
Ngaro	39	2350	0
Pao	17164	5976526	0.0092
Unknown	58734	10664064	0.0164
Viper	1	50	0
Other	--	--	--
DNA_virus	1	67	0
PLE	--	--	--
Chlamys	93	17312	0
Naiad	13	687	0
RC	--	--	--
Helitron	1803	330545	0.0005
Helitron-2	7	302	0
Retroposon	7	374	0
I-derived	1	13	0
L1-dep	8	563	0
L1-derived	1	47	0
RTE-derived	9	403	0
sno	6	278	0
SINE	2	89	0
5S	1	16	0
5S-Deu	3	179	0
7SL	1	278	0
Alu	11	629	0
B2	4	155	0
B4	31	1035	0
ID	34	1193	0
MIR	5	273	0
U	6	327	0
U-L1	5	531	0
tRNA	1136	93085	0.0001
tRNA-7SL	1	65	0
tRNA-CR1	1	62	0
tRNA-Ceph-RTE	1	62	0
tRNA-Core	22	784	0
tRNA-Core-RTE	5	104	0
tRNA-Deu	280	39508	0.0001
tRNA-Deu-I	2	124	0
tRNA-Deu-L2	15	853	0
tRNA-Deu-RTE	5	197	0
tRNA-I	1219	157096	0.0002
tRNA-L2	7	320	0
tRNA-Meta	455	51165	0.0001
tRNA-R2	1	30	0
tRNA-RTE	12	391	0
tRNA-V	5	200	0
tRNA-V-CR1	1	0	0
tRNA-V-RTE	2	69	0
Unknown	1109908	2,729,89,165	0.4202
Total interspersed	15100118	397618640	0.612
Low_complexity	26315	1281565	0.002
Satellite	1014	334725	0.0005
Y-chromosome	2	61	0
centr	1	14	0
macro	3	157	0
Simple_repeat	113658	4424369	0.0068
rRNA	560	354396	0.0005
scRNA	1	20	0
snRNA	24	3091	0
srpRNA	2	583	0
tRNA	376	21453	0
Total	1652074	404039074	0.6219
